# Supplementary material for: Paternal kin recognition in the high frequency / ultrasonic range in a solitary foraging mammal
Source: BMC Ecol. 2012 Nov 30;12:26. doi: 10.1186/1472-6785-12-26 (PMC3537692; doi:10.1186/1472-6785-12-26)
Supplement: Additional file 1 — Quartiles of the acoustic parameters measured from the alarm calls and their loadings on the principal components. Frequency is measured in Herz and time in milliseconds. [file 1472-6785-12-26-S1.xls]

## Sheet: File1_alarm_calls_sig
Additional File 1. Quartiles of the acoustic parameters measured from the alarm calls and their loadings on the principal components. Components 1 and 2 are 48% and 13% of the variation, respectively. Frequency is measured in Herz and time in milliseconds.
Acoustic Variable	Quartiles			Component Loadings
	25	50	75	Component 1	Component 2
Fundamental frequency of the start	11220.3	12207	13085.9	0.941854	0.150911
Max. frequency of the start	11781.4	12841.5	13797.8	0.916712	0.153153
Min. frequency of the start	10672.1	11748.6	12385	0.901175	0.179589
Max. frequency of the end	12087	13324	13997	0.830503	-0.102927
Fundamental frequency of the end	11230	12305	12891	0.750341	-0.437055
Min. frequency of the end	9792	11036	11979	0.681232	-0.575079
Peak frequency of the start	11230.5	12461.3	13525.4	0.630098	0.143586
Intersyllable interval	65.66	80.25	95.225	0.391259	0.323212
Call duration	19.1875	21.78	23.9475	0.172611	0.764152
Peak frequency of the end	11475	12500	13477	0.0938171	0.127664
