# Supplementary material for: Paternal kin recognition in the high frequency / ultrasonic range in a solitary foraging mammal
Source: BMC Ecol. 2012 Nov 30;12:26. doi: 10.1186/1472-6785-12-26 (PMC3537692; doi:10.1186/1472-6785-12-26)
Supplement: Additional file 2 — Quartiles of the behavioral responses to advertisement calls and their loadings on the principal components. Frequency is measured in Herz and time is in frames (resolution of 25 frames/s). [file 1472-6785-12-26-S2.xls]

## Sheet: File2_alarm_calls_behav
Additional File 2. Quartiles of the behavioral responses to alarm calls and their loadings on the principal components. Components 1, 2, and 3 are 39%, 22%, and 16% of the variation, respectively. Frequency is measured in Herz and time is in frames (resolution of 25 frames/s).
Behavior	Quartiles			Component Loadings
	0.25	0.5	0.75	Component 1	Component 2	Component 3
Duration in bottle area	296	534.5	758.75	0.932029	0.056	-0.198987
Latency to box area	117.375	305.25	715.5	0.929855	0.0915212	-0.217241
Latency to leave bottle area	108.875	171.25	531.25	0.886314	-0.0184105	-0.047644
Latency to box	143	679.75	1491.5	0.772703	0.365913	-0.119196
Duration in speaker area	3.25	92.5	254.625	-0.464311	0.800031	-0.177211
Duration in box	8.5	203	355.25	-0.52707	-0.756503	0.0964184
Duration in box area	168.625	286.5	421.25	-0.181937	0.720181	0.412726
Latency to speaker area	843.75	1199.75	1476.25	0.526885	-0.660939	0.352805
Duration look speaker	6.75	22.25	40.75	0.5314	-0.0177387	0.725777
Duration look box	0	13	38.625	-0.203583	0.0831758	0.681462
Latency look speaker	5.25	130.5	1033.12	-0.234079	-0.318864	-0.566439
