# Supplementary material for: Paternal kin recognition in the high frequency / ultrasonic range in a solitary foraging mammal
Source: BMC Ecol. 2012 Nov 30;12:26. doi: 10.1186/1472-6785-12-26 (PMC3537692; doi:10.1186/1472-6785-12-26)
Supplement: Additional file 3 — Definitions and formulas of the acoustic parameters measured/calculated from the advertisement calls for the patriline signature analysis. Provides more information on how the advertisement calls were measured. [file 1472-6785-12-26-S3.xls]

## Sheet: Advertisement_call_methods
Additional File 3. Definitions and formulas of the acoustic parameters measured/calculated from the advertisement calls for the patriline signature analysis. Power spectrums were calculated using 5 ms. See Figure 3 for more information. Produced according to Leliveld and colleagues (2011).
Measured Parameters	Definition	Measurement	Source
Min. frequency of modulations 1-7, e-3 to e	Minimum frequency of the first seven (1-7) and last four (e-3-e) modulations of F0 (Hz)	F0 at min1, min2, etc.	Spectrogram
Time at min. frequency of modulations 1-7, e-3 to e	Time at minimum frequency of first seven (1 to 7) and last four (e-3 to e) modulations of F0 (ms)	Time at min1, min2, etc.	Spectrogram
Max. frequency of modulations 1-7, e-3 to e	Maximum frequency of first seven (1 to 7) and last four (e-3 to e) modulations of F0 (Hz)	F0 at min1, min2, etc.	Spectrogram
Time at max. frequency of modulations 1-7, e-3 to e	Time at the maximum frequency of first seven (1 to 7) and last four (e-3 to e) modulations of F0 (ms)	Time at min1, min2, etc.	Spectrogram
Frequency range of modulations 1-7, e-3 to e	Frequency range of each of the first seven (1 to 7) and last four (e-3 to e) modulations of F0 (Hz)	max1-min1, max2-min2, etc.	Spectrogram
Time duration of modulations 1-7, e-3 to e	Duration between the respective minimums and maximums for modulations 1 to 7 and e-3 to e (ms)	Time at max1-Time at min1, etc.	Spectrogram
Peak frequency at the start	Frequency with the highest amplitude at start (S) (Hz)	peak at S	Power Spectrum
Peak frequency at the turning point	Frequency with the highest amplitude at turning point (T) (Hz)	peak at T	Power Spectrum
Peak frequency at the maximum	Frequency with the highest amplitude at maximum (M) (Hz)	peak at M	Power Spectrum
Peak frequency at the end	Frequency with the highest amplitude at the end (E) (Hz)	peak at E	Power Spectrum
Fundamental frequency of the start	Frequency of the start of F0 (Hz)	F0 at S	Power Spectrum
Fundamental frequency of the turning point	Frequency of the turning point of F0 (Hz)	F0 at T	Power Spectrum
Fundamental frequency of the maximum	Frequency of the maximum of F0 (Hz)	F0 at M	Power Spectrum
Fundamental frequency of the end	Frequency of the end of F0 (Hz)	F0 at E	Power Spectrum
Number of modulations	Total number of modulations		Spectrogram
Time at start	Time at the start of F0 (ms)	Time at S	Oscillogram
Time at turning point	Time at turning point of F0 (ms)	Time at T	Spectrogram
Time at maximum	Time at maximum of F0 (ms)	Time at M	Spectrogram
Time at end	Time at end of F0 (ms)	Time at E	Oscillogram
Calculated Parameters	Definition	Calculation	Source
Time until the turning point	Time between the start and the turning point (ms)	Time at T - Time at S	Measured parameters
Time until the call's maximum	Time between the start and the maximum (ms)	Time at M - Time at S	Measured parameters
Call duration	Time between the start and end (ms)	Time at E - Time at S	Measured parameters
