# Supplementary material for: Paternal kin recognition in the high frequency / ultrasonic range in a solitary foraging mammal
Source: BMC Ecol. 2012 Nov 30;12:26. doi: 10.1186/1472-6785-12-26 (PMC3537692; doi:10.1186/1472-6785-12-26)
Supplement: Additional file 4 — Definitions and formulas of the acoustic parameters measured/calculated from the alarm calls for the patriline signature analysis. Provides more information on how the alarm calls were measured. [file 1472-6785-12-26-S4.xls]

## Sheet: Alarm_calls_methods
Additional File 4. Definitions and formulas of the acoustic parameters measured/calculated from the alarm calls for the patriline signature analysis. Power spectrums were calculated using 5 ms. See Figure 3 for more information. Produced according to Leliveld and colleagues (2011).
Measured Parameters	Definition	Measurement	Source
Fundamental frequency of the start	Frequency of the start of F0 (Hz)	F0 at S	Power Spectrum
Max. frequency of the start	Maximum frequency of F0 at the start (Hz)	Max. of F0 at S	Spectrogram
Min. frequency of the start	Minimum frequency of F0 at the start (Hz)	Min. of F0 at S	Spectrogram
Fundamental frequency of the end	Frequency of the end of F0 (Hz)	F0 at E	Power Spectrum
Max. frequency of the end	Maximum frequency of F0 at the end (Hz)	Max. of F0 at E	Spectrogram
Min. frequency of the end	Minimum frequency of F0 at the end (Hz)	Min. of Fo at E	Spectrogram
Peak frequency at the start	Frequency with the highest amplitude at start (S) (Hz)	peak at S	Power Spectrum
Peak frequency at the end	Frequency with the highest amplitude at the end (E) (Hz)	peak at E	Power Spectrum
Time at S	Time at start of F0 (ms)	Time at S	Oscillogram
Time at E	Time at end of F0 (ms)	Time at E	Oscillogram
Time at N	Time at start the next call's F0 (ms)	Time at N	Spectrogram
Calculated Parameters	Definition	Calculation	Source
Intersyllable interval	Time between the end of one call (E) and the start of the next (N) (ms)	Time at N - Time at E	Measured parameters
Call duration	Time between the start (S) and end (E) of the call (ms)	Time at E - Time at S	Measured parameters
