# Supplementary material for: Paternal kin recognition in the high frequency / ultrasonic range in a solitary foraging mammal
Source: BMC Ecol. 2012 Nov 30;12:26. doi: 10.1186/1472-6785-12-26 (PMC3537692; doi:10.1186/1472-6785-12-26)
Supplement: Additional file 5 — Housing histories of the female-father and female-control male dyads. This table provides the details on how familiar the females were with their fathers and with their control males before the playback experiments. [file 1472-6785-12-26-S5.xls]

## Sheet: Housing_Histories
Additional File 5. Housing histories of the female-father and female-control male dyads.
Subject	Father	Same Cage with Father?	Same Room with Father	Same Room with Father During Experiments?	Control	Same Cage with Control?	Same Room with Control	Same Room with Control During Experiments?
Tasha	Xaver	No	19 months	No	Emil	No	7 months	No
Tipi	Yeti	A few hours for recording vocalizations	11 months	Yes	Zambo	A few hours for recording vocalizations	11 months	Yes
Tweety	Xaver	No	19 months	No	Emil	No	7 months	No
Undine	Zambo	No	7 months	No	Xaver	No	2 years	No
Vicky	Beetle	A few hours until the birth was discovered	7 months	No	Adam	No	7 months	No
Vivian	Beetle	A few hours until the birth was discovered	7 months	No	Adam	No	7 months	No
Zizi	Adrian	No	3 years	No	Zambo	A few hours for recording vocalizations	5 years	Yes
Zoly	Adrian	No	3 years	No	Zambo	No	5 years	Yes
Zuby	Adrian	No	3 years	No	Zambo	No	17 months	No
Zwipsy	Adrian	No	3 years	No	Zambo	A few hours for recording vocalizations	5 years	Yes
